# Supplementary material for: Effects of Fluoroquinolones on Aortic Aneurysm or Dissection Processes: A Systematic Review and Meta-Analysis
Source: Rev Cardiovasc Med. 2026 Mar 6;27(3):43656. doi: 10.31083/RCM43656 (PMC13036523; doi:10.31083/RCM43656)
Supplement: Supplementary file 1 [file 2153-8174-27-3-43656-s1.zip]

Archive with 7 entries (7 files):
- PRISMA_2020_checklist.docx
- Supplementary Fig. 1.jpg
- Supplementary Fig. 2.jpg
- Supplementary Fig. 3.jpg
- Supplementary Fig. 4.jpg
- Supplementary Fig. 5.jpg
- Supplementary Figs.docx
